# Supplementary material for: Activation of Adenosine Triphosphate-Gated Purinergic 2 Receptor Channels by Transient Receptor Potential Vanilloid Subtype 4 in Cough Hypersensitivity
Source: Biomolecules. 2025 Feb 14;15(2):285. doi: 10.3390/biom15020285 (PMC11852612; doi:10.3390/biom15020285)
Supplement: Supplementary file 1 [file biomolecules-15-00285-s001.zip]

Archive with 2 entries (2 files):
- biomolecules-3352736-supplementary.pdf
- biomolecules-3352736-WB.zip
